# Supplementary material for: Analysis of the Probiotic Potential of Lactiplantibacillus plantarum LB1_P46 Isolated from the Mexican Fermented Pulque Beverage: A Functional and Genomic Analysis
Source: Microorganisms. 2024 Aug 12;12(8):1652. doi: 10.3390/microorganisms12081652 (PMC11356911; doi:10.3390/microorganisms12081652)
Supplement: Supplementary file 1 [file microorganisms-12-01652-s001.zip]

Archive with 4 entries (4 files):
- Figure S1.pdf
- __MACOSX/._Figure S1.pdf
- Figure S2.pdf
- __MACOSX/._Figure S2.pdf
